# Supplementary material for: Relationships among Inflammatory Biomarkers and Self-Reported Treatment-Related Symptoms in Patients Treated with Chemotherapy for Gynecologic Cancer: A Controlled Comparison
Source: Cancers (Basel). 2023 Jun 29;15(13):3407. doi: 10.3390/cancers15133407 (PMC10340589; doi:10.3390/cancers15133407)
Supplement: Supplementary file 1 [file cancers-15-03407-s001.zip]

Archive with 1 entries (1 files):
- cancers-2426052-supplementary.pdf
